# Supplementary material for: A pipeline for rapid, high-throughput imaging and quantitative analysis of human intestinal organoids
Source: PLoS One. 2025 Oct 8;20(10):e0332418. doi: 10.1371/journal.pone.0332418 (PMC12507275; doi:10.1371/journal.pone.0332418)
Supplement: S1 File — Worksheets are organized by figure and retain the exact pairing/matching used in analyses. (XLSX) [file pone.0332418.s003.xlsx]

## Sheet: Fig 3b
J1					J2					J3
	DAPI	EdU	% Green			DAPI	EdU	% Green			DAPI	EdU	% Green
Diff	1183957	77324	6.53098		Diff	1804194	12823	0.710733		Diff	1480037	58208	3.93287
Diff	1305972	70952	5.43289		Diff	1677335	8445	0.503477		Diff	1349189	46078	3.41524
Diff	1229914	92080	7.4867		Diff	1434462	4719	0.328974		Diff	1470138	55353	3.76516
LS112	1483915	454820	30.65		LS112	1759122	9101	0.51736		LS112	1611239	29329	1.82028
LS112	1362248	403274	29.6036		LS112	1347855	7732	0.573652		LS112	1123945	10989	0.977717
LS112	1543722	425385	27.5558		LS112	1908922	8396	0.439829		LS112	1372974	19891	1.44875
LR105	1539741	300022	19.4852		LR105	1888212	36420	1.92881		LR105	1618363	73889	4.56566
LR105	1456552	288297	19.7931		LR105	1798622	26282	1.46123		LR105	1520766	79771	5.24545
LR105	1331604	249035	18.7019		LR105	1945547	29488	1.51567		LR105	1540477	78352	5.08622
	Diff	LS112	LR105			Diff	LS112	LR105			Diff	LS112	LR105
Mean	6.484	29.27	19.33		Mean	0.5144	0.5103	1.635		Mean	3.704	1.416	4.966
Std. Error of Mean	0.5934	0.9087	0.3248		Std. Error of Mean	0.1103	0.03879	0.1476		Std. Error of Mean	0.1525	0.2438	0.2053

## Sheet: Fig 3c
J1					J2					J3
Diff	2.3	2.6			Diff	1	1.2			Diff	7	7.5
LS112	11	10.6			LS112	1.9	1.5			LS112	5.9	6.1
LR105	9.4	10			LR105	2.1	2			LR105	9.1	8.6
	Diff	LS112	LR105			Diff	LS112	LR105			Diff	LS112	LR105
Mean	2.45	10.8	9.7		Mean	1.1	1.7	2.05		Mean	7.25	6	8.85
Std. Error of Mean	0.15	0.2	0.3		Std. Error of Mean	0.1	0.2	0.05		Std. Error of Mean	0.25	0.1	0.25

## Sheet: Fig 3d
J1				J2				J3
	Flow cytometry	Pipeline			Flow cytometry	Pipeline			Flow cytometry	Pipeline
Diff	2.45	6.48		Diff	1.1	0.51		Diff	7.25	3.7
LS112	10.8	29.27		LS112	1.7	0.51		LS112	6	1.41
LR105	9.7	19.33		LR105	2.05	1.64		LR105	9.15	4.97

## Sheet: Fig 4a
Chromagranin A
	DAPI	CgA	% Green
Low EECs	3375465	48095	1.42484
Low EECs	3410245	50090	1.46881
Low EECs	3427934	47112	1.37436
High EECs	3519749	257081	7.30396
High EECs	3457825	260468	7.53271
High EECs	3446026	266547	7.73491
	Low EECs	High EECs
Mean	1.423	7.524
Std. Error of Mean	0.02729	0.1245

## Sheet: Fig 4c
Chromagranin A
Low EECs	1.3	0.6
High EECs	10.8	10.1
	Low EECs	High EECs
Mean	0.95	10.45
Std. Error of Mean	0.35	0.35
